# Supplementary material for: Tertiary folds of the SL5 RNA from the 5′ proximal region of SARS-CoV-2 and related coronaviruses
Source: bioRxiv. 2023 Nov 27:2023.11.22.567964. Preprint. [Version 2] doi: 10.1101/2023.11.22.567964 (PMC10705266; doi:10.1101/2023.11.22.567964)
Supplement: Supplement 2 [file media-2.xlsx]

## Sheet: Modeling Convergence
Species		SARS-CoV-2 SL5	SARS-CoV-2 SL5	SARS-CoV-2 SL5	SARS-CoV-2 SL5	SARS-CoV-2 SL5	SARS-CoV-2 SL5	SARS-CoV-2 SL5		SARS-CoV-2 SL5-6	SARS-CoV-2_SL56	SARS-CoV-2_SL56	SARS-CoV-2_SL56	SARS-CoV-2_SL56	SARS-CoV-2_SL56	SARS-CoV-2_SL56		SARS-CoV-2 SL5-6 SL5b extended	SARS-CoV-2 SL5-6 SL5b extended	SARS-CoV-2 SL5-6 SL5b extended	SARS-CoV-2 SL5-6 SL5b extended	SARS-CoV-2 SL5-6 SL5b extended	SARS-CoV-2 SL5-6 SL5b extended	SARS-CoV-2 SL5-6 SL5b extended		SARS-CoV-2 SL5-6 SL5c extended	SARS-CoV-2 SL5-6 SL5c extended	SARS-CoV-2 SL5-6 SL5c extended	SARS-CoV-2 SL5-6 SL5c extended	SARS-CoV-2 SL5-6 SL5c extended	SARS-CoV-2 SL5-6 SL5c extended	SARS-CoV-2 SL5-6 SL5c extended		SARS-CoV-1 SL5	SARS-CoV-1 SL5	SARS-CoV-1 SL5	SARS-CoV-1 SL5	SARS-CoV-1 SL5		MERS SL5	MERS SL5	MERS SL5	MERS SL5	MERS SL5	MERS SL5	MERS SL5	MERS SL5	MERS SL5	MERS SL5
Conformation		-	-	-	-	-	-	-		-	-	-	-	-	-	-		-	-	-	-	-	-	-		-	-	-	-	-	-	-		-	-	-	-	-		conf1	conf1	conf1	conf2	conf2	conf2	conf3	conf3	conf3	conf1
Secondary Structure		m2seq, librarySHAPE, eternafold	libraryDMS	icSHAPE	m2seq, librarySHAPE, eternafold	libraryDMS	icSHAPE	all		m2seq	icSHAPE	eternafold	m2seq	icSHAPE	eternafold	all		m2seq	icSHAPE	eternafold	m2seq	icSHAPE	eternafold	all		m2seq	icSHAPE	eternafold	m2seq	icSHAPE	eternafold	all		icSHAPE	eternafold	icSHAPE	eternafold	all		librarySHAPE	libraryDMS	icSHAPE, eternafold	librarySHAPE	libraryDMS	icSHAPE, eternafold	librarySHAPE	libraryDMS	icSHAPE, eternafold	librarySHAPE
Modeling		auto-DRRAFTER	auto-DRRAFTER	auto-DRRAFTER	auto-DRRAFTER and ERRASER2	auto-DRRAFTER and ERRASER2	auto-DRRAFTER and ERRASER2	auto-DRRAFTER and ERRASER2		auto-DRRAFTER	auto-DRRAFTER	auto-DRRAFTER	auto-DRRAFTER and ERRASER2	auto-DRRAFTER and ERRASER2	auto-DRRAFTER and ERRASER2	auto-DRRAFTER and ERRASER2		auto-DRRAFTER	auto-DRRAFTER	auto-DRRAFTER	auto-DRRAFTER and ERRASER2	auto-DRRAFTER and ERRASER2	auto-DRRAFTER and ERRASER2	auto-DRRAFTER and ERRASER2		auto-DRRAFTER	auto-DRRAFTER	auto-DRRAFTER	auto-DRRAFTER and ERRASER2	auto-DRRAFTER and ERRASER2	auto-DRRAFTER and ERRASER2	auto-DRRAFTER and ERRASER2		auto-DRRAFTER	auto-DRRAFTER	auto-DRRAFTER and ERRASER2	auto-DRRAFTER and ERRASER2	auto-DRRAFTER and ERRASER2		auto-DRRAFTER	auto-DRRAFTER	auto-DRRAFTER	auto-DRRAFTER	auto-DRRAFTER	auto-DRRAFTER	auto-DRRAFTER	auto-DRRAFTER	auto-DRRAFTER	auto-DRRAFTER and ERRASER2
Mean pairwise RMSDs (convergence) per residue:		2.04443	1.92741	1.83303	2.0648	2.05126	2.0348	2.47167		2.74518	2.48979	2.68997	3.04107	2.91937	2.97503	4.37427		2.13061	1.98911	2.11719	2.30072	2.19606	2.34257	2.70659		2.21936	2.7798	2.13763	2.32127	2.85357	2.36592	2.8173		2.47913	2.47183	2.58977	2.65183	3.16329		2.76761	2.95454	3.10841	2.63707	2.69874	2.80713	2.78859	3.43753	2.38782	2.93312
Estimated minimum RMSD		1.55436	1.48124	1.42226	1.56709	1.55863	1.54835	1.82135		1.99226	1.83267	1.95776	2.17716	2.10112	2.1359	3.01028		1.60822	1.5198	1.59983	1.71452	1.64912	1.74067	1.96815		1.66368	2.0139	1.61261	1.72736	2.05999	1.75526	2.03733		1.82601	1.82145	1.89515	1.93393	2.25354		2.00628	2.12309	2.21924	1.92471	1.96324	2.03098	2.01939	2.42491	1.76895	2.1097
Estimated mean RMSD		2.14142	2.02838	1.93721	2.16109	2.14802	2.13212	2.55413		2.81834	2.57164	2.76501	3.10417	2.98661	3.04038	4.39205		2.22467	2.08798	2.21171	2.389	2.2879	2.42943	2.78106		2.3104	2.85179	2.23145	2.40884	2.92304	2.45197	2.88801		2.56134	2.55429	2.66822	2.72816	3.22224		2.84001	3.02058	3.16922	2.71391	2.77349	2.87819	2.86027	3.48716	2.47314	2.99989
Estimated RMSD of median structure		1.97573	1.87979	1.8024	1.99243	1.98133	1.96783	2.32602		2.55027	2.34088	2.505	2.79287	2.69309	2.73873	3.88597		2.04638	1.93038	2.03539	2.18586	2.10005	2.22018	2.51863		2.11915	2.57866	2.05215	2.20271	2.63914	2.23931	2.6094		2.33214	2.32615	2.42285	2.47373	2.89308		2.56867	2.72192	2.84808	2.46164	2.5122	2.60107	2.58586	3.11793	2.25728	2.70436
Median structure		SARS_CoV_2-SL5_m2seq_librarySHAPE_eternafold_all_models_all_fits_FINAL_R3.out.8.pdb	SARS_CoV_2-SL5_libraryDMS_all_models_all_fits_FINAL_R4.out.5.pdb	SARS_CoV_2-SL5_Sun_icSHAPE_all_models_all_fits_FINAL_R3.out.1.pdb	SARS_CoV_2-SL5_m2seq_librarySHAPE_eternafold_all_models_all_fits_FINAL_R3.out.0.pdbFINISHED_1.pdb	SARS_CoV_2-SL5_libraryDMS_all_models_all_fits_FINAL_R4.out.5.pdbFINISHED_1.pdb	SARS_CoV_2-SL5_Sun_icSHAPE_all_models_all_fits_FINAL_R3.out.4.pdbFINISHED_1.pdb	icSHAPE/SARS_CoV_2-SL5_Sun_icSHAPE_all_models_all_fits_FINAL_R3.out.4.pdbFINISHED_1.pdb		SARS_CoV_2-SL56_SL5only_m2seq_all_models_all_fits_FINAL_R4.out.2.pdb	SARS_CoV_2-SL56_SL5only_Sun_icSHAPE_all_models_all_fits_FINAL_R3.out.2.pdb	SARS_CoV_2-SL56_SL5only_eternafold_all_models_all_fits_FINAL_R3.out.9.pdb	SARS_CoV_2-SL56_SL5only_m2seq_all_models_all_fits_FINAL_R4.out.2.pdbFINISHED_1.pdb	SARS_CoV_2-SL56_SL5only_Sun_icSHAPE_all_models_all_fits_FINAL_R3.out.2.pdbFINISHED_1.pdb	SARS_CoV_2-SL56_SL5only_eternafold_all_models_all_fits_FINAL_R3.out.9.pdbFINISHED_1.pdb	icSHAPE/SARS_CoV_2-SL56_SL5only_Sun_icSHAPE_all_models_all_fits_FINAL_R3.out.6.pdbFINISHED_1.pdb		SARS_CoV_2-SL56_5bext_SL5only_m2seq_all_models_all_fits_FINAL_R3.out.7.pdb	SARS_CoV_2-SL56_5bext_SL5only_Sun_icSHAPE_all_models_all_fits_FINAL_R3.out.8.pdb	SARS_CoV_2-SL56_5bext_SL5only_eternafold_all_models_all_fits_FINAL_R3.out.5.pdb	SARS_CoV_2-SL56_5bext_SL5only_m2seq_all_models_all_fits_FINAL_R3.out.9.pdbFINISHED_1.pdb	SARS_CoV_2-SL56_5bext_SL5only_Sun_icSHAPE_all_models_all_fits_FINAL_R3.out.8.pdbFINISHED_1.pdb	SARS_CoV_2-SL56_5bext_SL5only_eternafold_all_models_all_fits_FINAL_R3.out.5.pdbFINISHED_1.pdb	icSHAPE/SARS_CoV_2-SL56_5bext_SL5only_Sun_icSHAPE_all_models_all_fits_FINAL_R3.out.8.pdbFINISHED_1.pdb		SARS_CoV_2-SL56_5cext_SL5only_m2seq_all_models_all_fits_FINAL_R3.out.2.pdb	SARS_CoV_2-SL56_5cext_SL5only_Sun_icSHAPE_all_models_all_fits_FINAL_R3.out.4.pdb	SARS_CoV_2-SL56_5cext_SL5only_eternafold_all_models_all_fits_FINAL_R3.out.9.pdb	SARS_CoV_2-SL56_5cext_SL5only_m2seq_all_models_all_fits_FINAL_R3.out.2.pdbFINISHED_1.pdb	SARS_CoV_2-SL56_5cext_SL5only_Sun_icSHAPE_all_models_all_fits_FINAL_R3.out.4.pdbFINISHED_1.pdb	SARS_CoV_2-SL56_5cext_SL5only_eternafold_all_models_all_fits_FINAL_R3.out.10.pdbFINISHED_1.pdb	m2seq/SARS_CoV_2-SL56_5cext_SL5only_m2seq_all_models_all_fits_FINAL_R3.out.1.pdbFINISHED_1.pdb		SARS_CoV_1_Sun_icSHAPE_all_models_all_fits_FINAL_R3.out.6.pdb	SARS_CoV_1_eternafold_all_models_all_fits_FINAL_R3.out.5.pdb	SARS_CoV_1_Sun_icSHAPE_all_models_all_fits_FINAL_R3.out.5.pdbFINISHED_1.pdb	SARS_CoV_1_eternafold_all_models_all_fits_FINAL_R3.out.4.pdbFINISHED_1.pdb	icSHAPE/SARS_CoV_1_Sun_icSHAPE_all_models_all_fits_FINAL_R3.out.1.pdbFINISHED_1.pdb		MERS_SHAPE_all_models_all_fits_FINAL_R3.out.7.pdb	MERS_DMS_all_models_all_fits_FINAL_R3.out.9.pdb	MERS_Sun_icSHAPE_all_models_all_fits_FINAL_R3.out.1.pdb	MERS_SHAPE_all_models_all_fits_FINAL_R3.out.5.pdb	MERS_DMS_all_models_all_fits_FINAL_R3.out.4.pdb	MERS_Sun_icSHAPE_all_models_all_fits_FINAL_R3.out.7.pdb	MERS_SHAPE_all_models_all_fits_FINAL_R3.out.5.pdb	MERS_DMS_all_models_all_fits_FINAL_R3.out.1.pdb	MERS_Sun_icSHAPE_all_models_all_fits_FINAL_R3.out.7.pdb	MERS_SHAPE_all_models_all_fits_FINAL_R3.out.6.pdbFINISHED_1.pdb
Mean pairwise RMSDs (convergence) per residue:	residue								residue								residue								residue								residue						residue
	159	0.106267	2.31021	2.21255	0.967582	1.66602	1.54513	3.86872	150	1.45802	0.166249	0.357124	2.07935	1.80126	1.37044	4.09993	3	0.116417	0.150809	0.130582	1.79883	1.01751	1.13211	2.15825	3	0.153147	0.57214	0.189586	0.960138	1.23314	0.999954	1.71746	150	0.15191	0.229418	1.16474	2.32851	2.43319	205	0.289226	0.253761	1.82088	0.313503	0.416046	1.17382	0.90404	0.928875	0.133924	0.579957
	160	0.103147	1.56865	1.92585	0.873723	1.2281	1.49979	3.4806	151	1.28366	0.159133	0.351759	1.69411	1.77557	1.31194	4.18945	4	0.114162	0.147903	0.127259	1.48459	0.889405	0.977813	2.00266	4	0.146514	0.540377	0.183222	0.883829	1.09379	0.805974	1.54689	151	0.147013	0.224269	0.931713	1.79674	2.22199	206	0.292989	0.25207	1.75925	0.319979	0.411979	1.16838	0.942266	0.9167	0.129071	0.524534
	161	0.101317	1.91485	3.36952	0.775533	1.8389	3.08837	4.05732	152	1.01186	0.154038	0.34273	1.19459	1.68776	1.21596	4.06918	5	0.111197	0.146517	0.125305	1.00417	0.821542	0.760219	1.78955	5	0.141501	0.494537	0.176392	0.628031	0.956564	0.599349	1.30015	152	0.14238	0.218795	0.736881	1.37188	2.11298	207	0.283854	0.2586	1.66462	0.309056	0.401388	1.13212	0.959474	0.906243	0.12348	0.533842
	162	0.0999917	0.895498	1.00447	0.769606	1.06557	0.996263	3.54592	153	0.883267	0.147774	0.330044	1.01354	1.61609	1.21882	4.04847	6	0.108166	0.143253	0.122656	0.820418	0.787171	0.677668	1.7284	6	0.138154	0.469092	0.169293	0.454086	0.890315	0.56341	1.22961	153	0.138146	0.212609	0.693396	1.14841	2.09838	208	0.269831	0.270346	1.54517	0.281449	0.384723	1.11631	0.955908	0.890602	0.116866	0.618592
	163	0.0995344	0.30618	0.249998	1.073	0.699096	0.744537	3.54939	154	0.770659	0.141953	0.312434	0.936652	1.43828	1.13453	3.93375	7	0.105498	0.139507	0.119853	0.85081	0.726957	0.643297	1.6811	7	0.13416	0.478652	0.161803	0.45793	0.833749	0.572149	1.15296	154	0.134115	0.204607	0.650774	1.10258	2.11217	209	0.266144	0.279596	1.55398	0.258425	0.375981	1.18216	0.988399	0.914449	0.110959	0.737456
	164	6.74846	0.0944994	0.0655685	7.02886	0.575341	0.701731	5.01135	155	0.63518	0.136241	0.293273	0.905257	1.25952	1.12772	4.06079	8	0.104286	0.134052	0.115827	1.15442	0.867816	0.728327	1.8364	8	0.129936	0.501503	0.154384	0.563262	0.842637	0.608092	1.0867	155	0.129282	0.195554	0.722644	1.19076	2.2208	210	0.269521	0.283434	1.62009	0.234336	0.355985	1.30919	1.04408	0.920584	0.106501	0.831086
	165	6.10928	0.0936597	0.0642902	6.5667	0.424415	0.603296	3.63611	156	0.540322	0.129264	0.277995	0.910436	1.19922	1.16131	4.44842	9	0.103451	0.127871	0.111148	1.56761	0.993788	0.941164	2.13199	9	0.127253	0.515834	0.147609	0.677845	1.04765	0.665378	1.14097	156	0.124513	0.18605	0.745484	1.14424	2.22532	211	0.281213	0.279335	1.77018	0.231714	0.342439	1.47811	1.15998	0.991475	0.103429	1.18779
	166	1.09834	0.0900312	0.0619427	1.70562	0.421951	0.532863	1.32078	157	0.426573	0.121812	0.266323	0.897419	1.06898	1.09298	4.63159	10	0.101332	0.120851	0.105502	1.63042	1.04059	1.17921	2.24545	10	0.123483	0.669301	0.142143	0.668247	1.24905	0.616166	1.20741	157	0.12056	0.179588	0.732961	1.01141	2.18952	212	4.78001	1.97041	4.17739	4.55182	2.92824	4.57524	4.1547	2.75628	4.72109	5.77933
	167	0.0920763	0.0849882	0.0588975	1.14728	0.687037	0.713543	1.12015	158	0.384054	0.114796	0.265153	1.02524	1.15115	1.05012	4.78699	11	0.0989947	0.114489	0.101056	1.11033	0.885976	0.944066	2.01187	11	0.121957	0.540538	0.140143	0.559543	1.01951	0.656502	1.05869	158	0.116643	0.174204	0.702789	0.989331	2.15737	213	5.82775	5.02731	5.64114	5.52513	3.45431	7.5395	5.56396	2.58979	4.17388	5.57447
	168	1.02004	2.95116	1.91775	1.76139	3.81564	2.11042	2.7336	159	0.36673	0.110728	0.271654	1.0611	1.23423	1.11195	5.02367	12	0.0968335	0.109648	0.0979114	1.0033	0.775365	0.935415	2.00646	12	0.119832	0.56191	0.138705	0.613237	0.989464	0.719798	0.923343	159	0.113105	0.170452	0.750333	1.06427	2.13877	214	0.972684	2.97868	2.28758	1.00996	2.38887	2.45253	1.58892	2.81679	0.535044	1.22345
	169	4.7092	3.59129	4.07008	4.83888	3.90621	4.54291	5.25688	160	0.35227	0.111796	0.282405	1.08317	1.25849	1.13301	5.28941	13	0.0947834	0.106695	0.096331	0.908497	0.786586	1.04145	2.07777	13	0.119093	0.609056	0.136853	0.731644	0.899391	0.819975	0.932372	160	0.10956	6.6219	1.04069	6.83248	6.37937	215	0.296079	2.40789	1.55991	0.364545	1.79196	1.76999	0.820946	2.23064	0.103287	0.680569
	170	1.98	1.25828	1.19356	2.36682	1.29971	1.59313	2.00097	161	2.54065	1.04781	0.28431	1.64256	1.37539	1.38623	5.79181	14	0.849552	0.695685	0.0952104	1.14857	0.706232	1.24199	2.29282	14	1.82068	0.984923	0.131051	1.49658	1.09942	0.995555	1.4557	161	6.30382	1.31025	5.6326	1.56386	7.20817	216	1.41444	6.26588	6.78201	0.817962	5.54298	6.05647	5.28245	6.44473	1.51621	0.917316
	171	0.710167	0.260457	0.152219	1.0577	0.938707	1.09418	1.34512	162	4.00124	1.92446	0.283893	3.40445	1.78726	1.6259	7.08094	15	2.06355	0.770664	0.0940758	2.47607	0.57267	1.66681	2.82869	15	5.14358	1.28139	0.124087	4.59392	1.05653	1.10745	3.24696	162	1.36754	0.16405	1.36965	0.659614	2.32763	217	0.545486	1.30081	2.38677	0.580003	1.84454	1.94558	2.06351	1.68423	1.03546	0.626914
	172	0.0785663	0.0658229	0.0510431	0.680584	0.675798	0.985027	1.22337	163	0.99089	0.988611	6.34747	1.553	1.48664	7.15741	7.48856	16	0.405749	0.404717	4.27604	1.17876	0.487384	3.94213	4.37456	16	1.02422	0.636643	5.36007	1.61912	0.772141	5.48393	4.34271	163	0.103253	0.158884	0.81831	0.550351	1.91926	218	0.335394	0.394238	1.94297	0.277398	0.869549	1.34722	1.12759	0.86874	0.106681	0.389498
	173	0.0756609	0.0635338	0.0502576	0.568387	0.723326	1.49083	1.44837	164	0.313995	0.122612	4.18914	1.09477	1.13175	5.35938	5.52768	17	0.0955777	0.108464	5.27038	1.007	0.487528	5.5012	3.54438	17	0.131587	0.513722	4.88985	1.0011	0.750172	4.6511	3.18992	164	0.101572	0.154004	0.817018	0.651973	1.90546	219	0.333783	0.439354	1.87595	0.268459	0.845775	1.30752	1.12791	0.742373	0.110045	0.381177
	174	0.149213	3.97222	5.04018	0.494523	4.31839	5.66302	4.5046	165	0.304082	0.118431	0.842487	0.926014	0.99001	2.16367	3.10334	18	0.0964975	0.107729	0.749558	0.850116	0.529857	1.11122	1.5349	18	0.126492	0.490132	1.07986	0.667758	0.814311	1.52428	1.79105	165	0.0985333	0.14764	0.920546	0.743038	1.89623	220	0.379194	0.730112	2.0139	0.271183	1.10792	2.05855	1.5277	2.38814	2.3426	0.306314
	175	0.0977527	6.14234	0.647718	0.477271	6.41577	1.43963	3.80068	166	0.2882	0.114642	0.251977	0.946986	1.01774	1.42442	2.74161	19	0.0966838	0.10521	0.0920287	0.795163	0.57325	0.944806	1.2464	19	0.119801	0.488901	0.111616	0.662076	0.914374	1.23262	1.5351	166	0.0947358	0.140758	1.17984	1.08552	2.01654	221	0.31987	0.562984	2.85776	0.430841	2.73363	3.48468	2.53317	2.05485	2.30587	0.262735
	176	0.0688123	0.954098	0.0499458	0.444661	1.09287	0.753377	1.05272	167	0.272016	0.110384	0.236902	1.23559	1.1067	1.67074	2.92949	20	0.0960674	0.101522	0.0849692	0.851901	0.799779	1.02887	1.25521	20	0.110835	0.546191	0.10463	0.891581	1.24046	1.41725	1.66542	167	3.83535	3.54812	4.65018	4.02121	4.76203	222	0.276021	0.372883	1.04495	0.431633	0.471078	1.04081	0.613319	1.402	0.779825	0.252397
	177	0.065891	0.0587891	0.0484192	0.423858	0.290378	0.52977	0.654214	168	1.24391	1.22719	5.51569	2.43928	1.58925	5.70482	4.62876	21	2.5756	1.30189	1.51625	2.72793	1.51378	2.55873	2.74383	21	2.96392	3.72044	1.84053	2.61449	3.97402	2.60142	3.48047	168	6.68031	4.4078	6.79698	5.2999	6.10309	223	0.260856	0.292741	0.759208	0.236578	0.24267	0.458201	0.467765	0.704358	0.116543	0.250342
	178	0.0625352	0.0546084	0.0462378	0.405004	0.236685	0.358219	0.503666	169	2.89244	2.91159	7.45645	3.83808	3.63694	7.5897	6.06128	22	2.62092	2.78294	3.79711	2.39625	2.74723	4.00259	3.21163	22	7.42722	6.21765	4.38248	6.94202	5.85434	3.91626	5.92219	169	2.10842	1.46458	2.05015	1.96519	2.23148	224	0.243553	0.283998	0.699592	0.169281	0.180472	0.42743	0.454201	0.659092	0.119823	0.256653
	179	0.0589108	0.0504136	0.0444487	0.423552	0.168333	0.268829	0.402494	170	1.28301	1.08983	7.10912	1.65367	2.03194	7.12505	5.33684	23	1.60945	1.83668	1.5553	1.52619	1.45105	1.9679	1.93847	23	2.23821	3.31929	1.37445	2.82884	2.09718	1.73516	2.58668	170	0.667755	0.261233	1.12712	1.30056	1.6638	225	0.263936	0.290783	0.661224	0.154413	0.153936	0.425719	0.433165	0.68664	0.12543	0.271127
	180	0.0548467	0.0456924	0.0426641	0.451101	0.144051	0.221717	0.382373	171	0.3089	0.286372	1.45997	1.43387	1.44377	2.3098	3.40089	24	0.607263	0.690556	0.236248	1.14946	1.05593	1.32849	1.5203	24	1.12572	1.67611	0.404653	1.34133	1.54512	0.970826	1.72816	171	0.0840238	0.126855	0.793235	0.931178	1.48972	226	0.271137	0.362007	0.664726	0.243299	0.175573	0.433059	0.406322	0.760807	0.129319	0.315183
	181	0.0518811	0.0421509	0.041631	0.484683	0.14391	0.20118	0.396276	172	0.223922	0.113582	0.211772	1.33932	1.40067	1.32431	2.88798	25	0.0900183	0.0916452	0.074921	0.847219	0.706571	0.916813	1.11219	25	0.0965904	1.25035	0.0949071	0.677133	1.20879	0.62584	1.35365	172	0.0821699	0.12714	0.749454	0.795987	1.56548	227	0.283769	0.435018	0.754052	0.330851	0.184469	0.452121	0.444061	0.865164	0.134511	0.439924
	182	0.0504828	0.0409682	0.0414038	0.521351	0.321588	0.280686	0.507078	173	0.216869	0.122441	0.216957	1.35557	1.45756	1.22367	2.80085	26	0.0888572	0.093082	0.0763238	0.740501	0.564546	0.752307	0.903846	26	0.0970078	1.30088	0.094394	0.616705	1.28681	0.622356	1.38532	173	5.76205	0.255266	6.08895	0.670272	5.94517	228	0.370736	0.563685	1.45749	0.359974	0.386581	1.03929	0.435642	1.20215	0.151786	0.782187
	183	0.0510437	0.0420004	0.0422451	0.822562	0.277832	0.47605	0.658595	174	4.03923	3.01814	0.614488	4.46636	3.67296	1.71567	5.77545	27	0.356995	0.140642	0.316494	0.691622	0.500226	0.650902	0.839118	27	0.165579	6.40395	0.463108	0.569316	6.44524	0.764748	3.69111	174	1.15892	0.161443	1.56366	0.525831	1.4462	229	0.232661	0.549268	1.35884	0.231661	0.503669	1.06257	0.60653	1.39689	0.15872	0.642962
	184	0.0509998	0.0429066	0.0428606	0.382653	0.320077	0.371535	0.39304	175	0.749291	1.03335	0.736319	1.32056	1.87214	1.15563	2.56669	28	0.174929	0.125358	0.16591	0.514589	0.429122	0.519597	0.728972	28	0.132261	1.44556	0.280429	0.426848	1.85094	0.477023	1.31953	175	0.0796299	0.119524	0.985398	0.424112	1.08931	230	0.237671	0.668378	1.55047	0.246572	0.773163	1.22811	0.804295	1.97389	0.170415	0.844515
	185	0.0512732	0.0460484	0.044597	0.401372	0.393827	0.277735	0.385977	176	0.214569	0.142277	0.252986	0.920728	1.02044	0.965774	1.97106	29	0.0954493	0.101463	0.0794147	0.396787	0.370606	0.467099	0.665183	29	0.115139	0.579917	0.091009	0.380169	1.10059	0.37111	1.02572	176	0.0773313	0.114009	0.735392	0.350885	0.795007	231	1.75651	0.851909	1.98133	2.31327	1.20606	1.63525	2.39122	2.85884	0.18443	1.86002
	186	0.636546	0.30028	0.380131	0.526135	0.415252	0.410769	0.504749	177	0.198075	0.14435	0.255122	0.811026	0.739538	0.925974	1.48237	30	0.0987728	0.103364	0.0763017	0.317317	0.299274	0.389714	0.603934	30	0.114463	0.525182	0.0879797	0.35064	0.840223	0.332577	0.866498	177	0.138978	0.180415	0.714462	0.322036	0.689864	232	0.721916	0.765829	1.49362	0.836353	0.69046	1.47482	1.19721	2.41274	0.208322	1.33937
	187	0.780958	0.484413	0.665205	0.735161	0.446814	0.518243	0.631115	178	0.180865	0.142375	0.250343	0.788347	0.625044	0.834758	1.19592	31	0.102303	0.105273	0.0716099	0.257165	0.238458	0.316805	0.570444	31	0.109972	0.557377	0.0841588	0.334434	0.66164	0.279463	0.734124	178	0.0764746	0.122802	0.713554	0.306703	0.679733	233	0.413329	0.666687	1.30035	0.441233	0.378999	1.07202	0.551956	1.94044	0.220714	1.10176
	188	0.107994	0.0876548	0.112755	0.61591	0.447387	0.445206	0.576666	179	0.173456	0.142945	0.245001	0.834229	0.666681	0.764522	1.12853	32	0.105021	0.107668	0.0683384	0.232259	0.213179	0.300109	0.592525	32	0.106071	0.646818	0.0818108	0.321248	0.528496	0.24128	0.643927	179	0.0701037	0.106533	0.729558	0.295303	0.682161	234	0.343267	0.667738	1.15457	0.387451	0.290083	0.876603	0.506605	1.76346	0.236364	1.02937
	189	0.0493593	0.0489124	0.0486562	0.559991	0.415607	0.445842	0.553618	180	0.179143	0.144308	0.235824	0.892194	0.73953	0.710678	1.05157	33	0.105943	0.109304	0.0659575	0.206561	0.178248	0.277496	0.595583	33	0.099006	0.743036	0.0806119	0.312322	0.436457	0.225456	0.596944	180	0.0685733	0.109888	0.759731	0.300168	0.694056	235	0.345108	0.714136	1.07401	0.320043	0.246639	0.80104	0.523562	1.92978	0.245708	0.975191
	190	0.0504312	0.0483823	0.0494063	0.509478	0.377759	0.455665	0.534255	181	0.193327	0.149034	0.229524	1.0288	0.859788	0.681409	1.11435	34	0.105322	0.110355	0.0664461	0.212062	0.188221	0.268564	0.598525	34	0.0918579	0.815309	0.0817898	0.323146	0.432535	0.266951	0.608172	181	0.068676	0.115764	0.822066	0.304443	0.715654	236	0.396852	0.762916	1.12246	0.296338	0.253546	0.948419	0.603969	2.34934	0.250493	1.12419
	191	0.0521451	0.0474133	0.049489	0.501146	0.35075	0.4702	0.53106	182	0.210697	0.156884	0.228872	1.34011	1.13043	0.683594	1.55436	35	0.103951	0.111083	0.0698649	0.261902	0.261544	0.293822	0.613395	35	0.0860904	0.850743	0.0857807	0.388325	0.555922	0.371704	0.704123	182	0.0707387	0.128763	0.91922	0.361066	0.821057	237	3.56233	2.37929	1.53905	2.40262	2.44882	1.48805	1.17485	5.11001	2.63251	4.14598
	192	0.0535767	0.0472087	0.0496327	0.497284	0.343734	0.480678	0.528095	183	1.47119	1.2531	2.24648	1.6113	1.64325	1.07394	2.09214	36	0.108061	0.118337	0.0803761	0.274077	0.316111	0.300816	0.872367	36	0.0936488	0.684711	0.0980047	0.520288	0.635291	0.42049	0.788074	183	0.070859	0.129863	0.67162	0.48056	0.816334	238	5.21067	5.27597	5.44822	3.62924	4.93064	5.67206	4.29175	6.00617	4.89167	5.89171
	193	0.0552325	0.0489765	0.0506045	0.500761	0.378805	0.494345	0.539046	184	1.35205	0.990751	2.03711	1.43852	1.3204	1.28925	1.91746	37	0.113167	0.123245	0.0853524	0.373593	0.448121	0.332428	0.885396	37	0.108671	0.555738	0.101549	0.534785	0.698207	0.446754	0.827573	184	0.0723391	0.133996	0.63117	0.829088	1.07739	239	0.738218	6.79166	1.85759	0.577568	6.44701	1.68293	1.22882	6.40821	0.643353	1.25844
	194	0.055621	0.0523656	0.145625	0.477346	0.502259	0.51254	0.586551	185	1.46312	1.02598	1.99246	1.61142	1.62361	1.16362	2.05963	38	0.12018	0.131658	0.0906915	0.55594	0.704331	0.486856	0.970075	38	0.126385	0.539546	0.109142	0.582741	0.853304	0.555879	0.949096	185	0.667139	5.26104	0.885904	5.24118	4.32927	240	0.372118	6.47055	1.3596	0.37261	4.21008	1.56178	0.781019	4.11747	0.222555	0.825244
	195	0.0559625	0.0572046	0.0742603	0.474645	0.72964	0.554275	0.665718	186	5.42175	3.62306	3.20434	5.25435	3.53596	2.8272	4.97093	39	0.655289	0.785569	0.637851	0.880141	0.828573	0.816646	1.19368	39	0.583238	0.920126	0.624454	0.660839	1.04806	0.789601	1.12466	186	1.31467	4.69163	1.23084	4.56114	3.62873	241	0.394279	1.72768	1.38233	0.395014	0.932443	1.72887	0.889702	2.48552	0.224275	0.868199
	196	0.0579365	0.0626927	0.0581312	0.476041	0.471529	0.494835	0.657818	187	2.78613	3.12706	4.89863	3.15192	4.01286	4.70834	4.78986	40	1.10497	1.29344	0.78391	1.37117	1.14281	0.88382	1.52958	40	0.871515	1.9122	1.02206	0.731346	1.41588	1.16933	1.46088	187	0.233345	0.95954	0.861372	1.82531	2.56853	242	0.700255	1.15625	6.08948	5.37586	0.377592	2.16774	2.51569	2.35485	4.90562	1.17355
	197	0.0610947	0.0671128	0.0611195	0.488053	0.385958	0.500968	0.686241	188	0.790481	0.638812	1.14098	2.22835	1.92818	1.79548	3.28369	41	0.18952	0.674873	0.242689	0.956244	0.966839	0.65062	1.53588	41	0.228197	1.3838	0.144438	0.721081	1.20829	0.85661	1.46832	188	0.0783977	0.140616	0.657741	1.27199	2.28402	243	0.555565	1.09696	2.72754	1.46346	0.311916	1.69798	1.4196	2.82927	0.678248	1.09346
	198	0.0648531	0.069305	0.0635338	0.506614	0.380897	0.501205	0.674369	189	0.298043	0.204142	0.273056	1.54059	1.50117	1.07331	2.84454	42	0.13815	0.150163	0.0848	0.90057	0.743866	0.562949	1.4205	42	0.160199	0.932691	0.114991	0.693633	1.12047	0.840424	1.48566	189	0.080473	0.137904	0.533079	1.09215	2.19544	244	0.575258	1.39484	2.24724	0.768332	0.296001	1.25641	1.17482	3.18166	0.257416	1.17429
	199	0.0687601	0.0702058	0.0653806	0.565496	0.494281	0.550383	0.692224	190	0.293383	0.203807	0.272633	1.33879	1.37457	0.90592	2.73005	43	0.142639	0.152695	0.0885907	0.899001	0.65072	0.537456	1.37291	43	0.175678	0.810129	0.11447	0.59506	1.01386	0.765274	1.44037	190	0.0820892	0.13266	0.470638	0.925118	2.08615	245	0.580236	1.1193	2.0179	0.764335	0.385172	1.18242	1.1294	3.31193	0.273838	1.24478
	200	0.938683	0.766819	0.598935	0.966611	1.08637	0.809155	1.13398	191	0.298268	0.203952	0.267767	1.23011	1.22324	0.852165	2.70192	44	0.146076	0.153391	0.0943329	0.904298	0.594215	0.513012	1.38473	44	0.189738	0.734171	0.11337	0.565975	0.989682	0.724003	1.43796	191	0.0833306	0.127178	0.435304	0.760719	1.90955	246	2.3903	2.38922	5.04602	2.26571	1.84759	1.54581	1.75279	3.30254	1.99768	2.15926
	201	3.35768	3.96849	1.94896	3.3129	3.43408	1.4854	2.84561	192	0.319723	0.207992	0.263788	1.30587	1.14963	0.829161	2.74501	45	0.149297	0.153896	0.101897	0.866332	0.513613	0.498561	1.40906	45	0.20186	0.736943	0.114513	0.723052	1.08268	0.833178	1.53593	192	0.0858131	0.125935	0.399904	0.659789	1.80443	247	3.90852	4.98497	6.21463	3.1639	3.16188	2.19479	3.13122	3.19117	4.20838	3.5723
	202	6.37726	4.85972	4.82681	6.08809	5.094	3.84605	5.00884	193	0.349024	0.217514	0.267689	1.55327	1.34155	0.891189	3.0533	46	0.154702	0.157663	0.110505	0.920535	0.486869	0.487724	1.55687	46	0.217195	0.798436	0.119455	0.968113	1.45233	1.11319	1.86436	193	0.0885479	0.314302	0.368409	0.584824	1.73323	248	7.29762	7.42632	6.3454	5.24559	6.35644	2.82955	4.82974	4.1647	6.97675	7.28144
	203	3.67024	3.91152	4.73506	3.21545	3.93288	4.97478	4.05614	194	0.755187	3.47504	0.782243	1.63882	4.56041	0.967116	4.62015	47	1.99533	0.285581	0.118621	2.54578	0.484565	0.503933	3.93183	47	1.01277	1.45211	0.832695	1.08595	1.93657	1.34413	2.15653	194	0.0920496	0.149155	0.38291	0.588968	1.71743	249	6.15888	5.72309	7.70895	5.30982	6.42468	2.58054	4.50281	4.8804	6.01616	6.14076
	204	2.57843	1.54446	1.79532	1.97795	1.71956	2.23137	2.10382	195	0.52735	0.803407	0.453233	1.5242	2.25859	0.931301	4.09582	48	0.539871	0.209184	0.125555	1.04403	0.628995	0.633502	2.48065	48	0.331963	1.11458	0.30668	0.972163	1.52643	1.27355	1.93649	195	0.0969529	0.145599	0.395707	0.650541	1.78088	250	5.36852	4.99713	6.99849	4.11781	4.23296	2.32726	4.5593	4.56202	4.60162	5.12655
	205	2.13493	0.960781	0.956639	2.27102	0.962671	0.994791	1.57343	196	0.436366	0.248456	0.314372	1.44293	1.51583	0.935688	3.70696	49	0.169113	0.184444	0.130142	0.876256	0.630996	0.679201	2.45117	49	0.262005	0.703429	0.1475	0.888538	1.00695	0.980646	1.67903	196	0.102311	0.155065	0.486511	0.700615	1.82656	251	5.11694	3.93738	6.52107	2.87128	2.60006	2.06585	3.34422	3.61686	2.76908	4.76302
	206	0.263766	0.210401	0.255844	0.729116	0.618365	0.581979	0.900709	197	0.448448	0.260732	0.328052	1.3771	1.44899	0.904379	3.52782	50	0.177172	0.193517	0.134131	0.874526	0.696515	0.596339	2.56144	50	0.275768	0.692592	0.153255	0.904343	0.885692	1.04015	1.68885	197	0.107028	0.163862	0.589139	0.765621	1.81058	252	0.977313	1.94473	2.16048	0.985697	0.873198	1.54185	1.49571	3.22786	0.850376	1.5067
	207	0.0644384	0.0612842	0.0598107	0.567982	0.521863	0.497922	0.8382	198	0.44293	0.267168	0.334272	1.17937	1.2392	0.882059	3.17294	51	0.183146	0.198345	0.135236	0.904519	0.799179	0.571862	2.45837	51	0.283088	0.86051	0.15434	1.01674	1.0262	1.10076	1.83734	198	0.111488	0.169353	0.699635	0.831606	1.82469	253	0.386882	1.55422	1.49584	0.490769	0.529947	1.07596	1.13238	3.63607	0.264597	1.04129
	208	0.0616056	0.0626847	0.0595587	0.52139	0.478138	0.4573	0.781938	199	0.441316	0.272663	0.336958	1.17443	1.08995	1.0097	3.04594	52	0.188125	0.201025	0.138438	0.964838	0.963557	0.728901	2.41496	52	0.292491	1.05064	0.155315	1.20477	1.40086	1.20075	2.07871	199	0.857437	0.634371	1.19371	1.02988	2.04706	254	0.466201	3.20702	1.61611	0.51564	1.31688	1.28596	1.19382	4.45243	0.257005	0.892794
	209	0.0587085	0.0628488	0.0584197	0.508253	0.563584	0.459769	0.80756	200	1.36752	2.35725	2.09296	2.3264	2.87557	2.27707	3.82007	53	1.09521	2.26432	1.372	1.31617	2.2371	0.939699	2.68906	53	2.27186	2.42232	1.82929	2.37178	2.38079	1.84626	2.80004	200	4.50282	1.5537	5.05033	2.26296	4.3409	255	0.343046	1.39475	1.58521	0.527858	0.730489	1.54812	0.900845	3.2609	0.243074	0.714612
	210	0.0558764	0.0622768	0.056867	0.487884	0.877896	0.556663	0.987542	201	3.41802	6.30029	5.75298	3.46747	6.22453	6.04345	6.33226	54	3.44134	3.53939	2.67701	3.74684	3.5452	2.24323	3.53227	54	4.71034	4.52222	2.49953	4.16913	4.8287	2.69911	4.50239	201	5.26862	4.21116	4.98807	4.26655	4.61669	256	0.29804	1.17686	1.15419	0.302317	0.636764	1.08729	0.569503	2.80314	0.225839	0.587317
	211	0.0534713	0.0632819	0.462098	0.522639	1.51966	0.581855	2.39978	202	6.45951	6.52769	6.22903	7.10903	7.11316	6.00977	7.81981	55	5.28523	6.15741	5.62268	4.8187	6.2739	4.83018	5.54535	55	5.92056	6.80497	5.49923	6.11632	6.35183	5.55301	6.70961	202	4.44159	2.50784	4.04833	2.58798	3.57011	257	0.323977	1.12877	1.14997	0.264455	0.585539	1.0674	0.535606	2.26442	0.210194	0.663003
	212	0.0521272	0.0563436	0.416448	0.550222	0.740482	0.613394	0.934638	203	7.44419	6.74329	4.67617	8.25834	6.92023	4.83672	7.61475	56	5.0726	6.17808	5.23694	5.0665	6.444	6.11467	6.11439	56	5.47528	7.77121	6.44807	5.85231	7.85992	7.99852	7.49579	203	3.17257	1.18524	2.7544	1.71459	2.84061	258	0.468081	1.54749	1.15248	0.449629	1.04017	1.07954	0.590804	2.37332	0.763839	0.577982
	213	0.0515791	0.0517413	0.258135	0.550343	0.424836	0.608549	0.780016	204	7.83078	5.74584	5.62208	7.43392	6.50719	5.37196	7.62504	57	4.96685	5.43628	4.75273	5.33367	6.29045	5.10471	5.90371	57	5.59312	8.09662	4.70513	5.64982	7.47	5.29321	7.215	204	1.27707	0.835119	1.25025	1.28841	2.18862	259	0.248598	1.14096	1.08052	0.632382	1.21416	1.01574	0.548508	2.28749	0.501506	0.66
	214	0.0509384	0.0472778	0.047933	0.592506	0.381343	0.60967	0.74766	205	3.67252	2.83446	3.72449	4.19057	3.32511	4.9333	5.46543	58	2.62746	2.61269	1.6362	3.13333	3.13459	1.78726	3.31984	58	4.46606	5.83543	2.16677	4.97733	5.33321	2.42329	4.66259	205	0.355991	0.281289	0.759355	0.90756	1.91898	260	0.317021	0.790947	1.04899	0.264234	0.320225	0.882866	0.436611	2.13774	0.22384	0.736518
	215	0.0504504	0.0433787	0.0459704	0.631304	0.38606	0.619951	0.708324	206	0.798292	0.553217	0.831036	1.48757	1.39102	1.93658	3.04645	59	0.428406	0.562866	0.316293	1.45841	1.18831	1.01659	2.14306	59	0.710315	1.51608	0.420166	1.76222	1.91616	1.35625	2.25317	206	0.101762	0.156239	0.633558	0.780037	1.85424	261	0.346879	0.781612	1.00818	0.323786	0.335571	0.91252	0.527024	2.49028	0.233205	0.851169
	216	0.0495121	0.041607	0.0449222	0.686596	0.426642	0.641969	0.719207	207	0.378163	0.242911	0.30357	1.1476	1.13878	1.15546	2.72794	60	0.173141	0.181197	0.120725	1.19314	0.857598	0.723659	2.0145	60	0.253894	0.84294	0.136549	1.13109	1.22486	1.1769	1.93961	207	0.0993685	0.157998	0.487178	0.712521	1.77582	262	0.338889	0.812147	0.987924	0.385696	0.364491	1.02029	0.700318	2.88808	0.237845	1.04583
	217	0.0485768	0.041082	0.0443763	0.811438	0.518577	0.696649	0.793033	208	0.375442	0.241898	0.309197	1.08364	1.1031	1.05596	2.80874	61	0.171197	0.182821	0.117559	1.05122	0.739665	0.557409	1.99941	61	0.244955	0.62624	0.137831	0.949468	1.02293	1.08644	1.83925	208	0.0958691	0.157013	0.4229	0.791245	1.80688	263	0.351557	0.830009	1.03823	0.445	0.407773	1.20256	0.855664	3.30912	0.235303	1.33423
	218	0.0478378	0.0424904	0.0447956	1.02134	0.672922	0.873816	0.949383	209	0.374087	0.238429	0.309796	1.08221	1.18737	0.940444	2.93559	62	0.166938	0.181514	0.113778	1.12111	0.748826	0.453357	2.00562	62	0.233418	0.674737	0.137929	0.71417	0.987041	1.10029	1.80065	209	0.0923322	0.151609	0.428891	1.23341	1.96865	264	3.07664	1.62332	1.53693	1.00245	1.08431	2.17002	3.4503	5.0741	3.26648	4.02987
	219	1.99436	1.76659	2.16412	2.27132	1.5309	2.52051	2.1328	210	0.390303	0.236533	0.30885	1.37828	1.70412	0.878894	3.41584	63	0.162311	0.179428	0.115075	1.21195	0.785024	0.458717	2.10187	63	0.229544	0.755993	0.1401	0.754624	1.04931	1.31188	1.87999	210	0.0881447	1.67747	0.417969	1.16747	2.00517	265	4.47207	3.7324	3.0321	4.1883	2.76145	2.43182	6.71958	6.1198	6.48803	5.29092
	220	6.4601	6.35211	7.22752	6.38747	7.21782	8.93125	7.37096	211	3.96468	2.91319	0.672809	4.04009	3.46666	1.07721	5.09053	64	4.51526	0.43852	0.111644	4.47908	0.855346	0.407696	3.27281	64	1.01188	4.34989	3.18372	0.836535	4.92478	3.40786	3.86417	211	0.0854669	0.885139	0.417606	0.912924	2.05084	266	7.20978	5.56003	4.94345	7.4906	3.93034	4.07711	8.35688	7.97357	8.65201	7.81965
	221	6.43324	6.69339	6.54752	5.96244	6.69564	7.8914	6.85903	212	3.22574	5.70334	0.897715	3.55238	5.94751	0.978378	5.9638	65	5.58935	0.651361	0.114401	5.50297	0.663192	0.403937	3.88664	65	1.2636	2.59065	2.25642	0.858829	2.91099	2.24055	2.71209	212	0.0816498	0.260166	0.411369	0.744524	1.97234	267	9.77206	8.13778	7.01968	9.40086	6.03613	8.26918	8.04554	9.95103	7.24516	10.5841
	222	5.68062	5.82687	4.98422	5.1913	6.36396	5.37751	5.57257	213	1.04008	1.08413	0.459252	1.70574	1.52347	0.741863	2.95097	66	0.964987	0.265036	0.111319	1.26195	0.501624	0.451485	1.72122	66	0.511602	1.47194	1.00586	0.868455	2.00727	1.52312	2.04916	213	0.0781097	0.121099	0.446977	0.731201	1.96081	268	4.10972	2.17611	3.66141	5.99466	2.75168	4.09519	6.09277	4.92693	1.27382	5.27414
	223	5.03873	6.62003	5.83762	4.73728	6.96259	5.85891	5.78838	214	0.349111	0.207575	0.254922	1.51296	1.24788	0.740446	2.65541	67	0.14494	0.14804	0.105764	0.741371	0.473187	0.489681	1.59067	67	0.18819	0.915272	0.116813	0.89747	1.62935	1.15111	1.69994	214	0.0758124	0.117907	0.485516	0.728189	1.89958	269	5.14282	0.970875	2.73765	6.87194	1.46136	3.01552	6.56062	3.2111	0.192358	5.95547
	224	2.31011	1.8216	2.82455	1.83099	1.7364	2.37386	1.9978	215	0.311101	0.193572	0.243429	1.40849	1.23627	0.773502	2.5308	68	0.138334	0.140886	0.0971698	0.72446	0.500123	0.502616	1.54648	68	0.172072	0.818494	0.107105	0.867931	1.41327	0.926196	1.58209	215	0.0741957	0.118955	0.509564	0.779293	1.89011	270	1.26122	0.877566	2.33113	1.18903	0.980254	2.66076	1.4973	2.15959	0.187095	2.15866
	225	0.463028	0.570946	0.658737	0.769379	0.802511	0.701922	0.756874	216	0.277217	0.184046	0.239576	1.24464	1.23678	0.772582	2.50493	69	0.132749	0.136721	0.0880887	0.772313	0.546102	0.516524	1.53682	69	0.157539	0.780271	0.100847	0.852234	1.31501	0.863611	1.59039	216	0.0728453	0.122034	0.578538	0.959199	2.02549	271	0.238765	0.871031	2.17567	0.32068	0.804271	2.68996	0.484101	1.83857	0.178844	1.20306
	226	0.0564454	0.0530717	0.0474045	0.502005	0.385253	0.385635	0.425684	217	0.251656	0.179116	0.240288	1.20834	1.35821	0.81174	2.69204	70	0.128333	0.134172	0.0806328	0.914921	0.675276	0.603356	1.66454	70	0.144717	0.785514	0.0978901	0.933224	1.44543	0.964942	1.76508	217	0.0727527	0.12899	0.821031	1.70976	2.62147	272	0.191777	6.97751	7.36218	0.293865	6.7934	6.99742	0.385446	6.6531	4.82863	1.02771
	227	0.0574086	0.0509586	0.0465575	0.431867	0.287597	0.300369	0.347972	218	0.243359	0.183019	0.249012	1.75814	1.73357	1.08899	3.27456	71	0.126114	0.134631	0.0759638	1.28989	1.0479	0.868102	2.00198	71	0.134782	0.80146	0.100239	1.14446	1.87757	1.481	2.199	218	1.33521	7.70761	1.9437	9.30077	6.60524	273	0.172438	1.38645	2.30961	0.28543	1.56687	1.31802	0.369542	1.94158	0.611604	0.899886
	228	0.0584665	0.049667	0.0459856	0.295822	0.240369	0.227649	0.258269	219	5.9197	2.58911	1.62281	5.60202	3.39894	2.534	5.0966	72	1.89322	2.76202	1.09035	2.54129	3.14099	1.35691	3.0518	72	2.0957	2.60898	2.88394	2.94698	3.50301	3.81882	3.89785	219	6.71269	10.7891	7.17804	10.8938	9.03117	274	0.159892	0.487042	1.6715	0.238693	0.41826	0.590858	0.33502	1.51602	0.159909	0.739417
	229	0.0583496	0.0484959	0.0455419	0.21942	0.189679	0.176986	0.200498	220	9.59485	7.0681	6.32387	10.0887	7.29355	6.45066	8.33062	73	6.74002	7.45106	4.38453	6.83733	7.78191	4.58719	6.95254	73	3.54188	6.34108	5.99119	3.90383	7.57816	6.93159	6.47159	220	7.03899	8.46951	7.30025	8.52599	8.01402	275	0.153303	0.474388	1.63229	0.196696	0.369556	0.554367	0.337725	1.41552	0.160182	0.63972
	230	0.059605	0.0496787	0.0463582	0.206028	0.168126	0.159705	0.190585	221	9.1275	8.60796	8.3592	8.67573	8.50935	8.0395	8.4838	74	6.61842	7.05303	6.91791	7.01581	7.12745	7.02792	6.98286	74	8.08431	8.78929	6.25915	8.37898	8.89538	6.36686	8.15435	221	8.20775	6.66934	9.12917	5.62241	7.4912	276	0.14867	0.454555	1.58455	0.162443	0.329199	0.529632	0.3279	1.29341	0.169146	0.523861
	231	0.0617587	0.0529051	0.0483342	0.202606	0.160755	0.143479	0.203182	222	8.04617	10.0889	7.28165	8.19372	10.1714	7.13339	9.24555	75	6.17868	5.19062	4.10007	7.23885	5.09101	4.49356	5.69875	75	6.50292	8.23185	5.06341	6.90562	8.66665	5.78019	7.43737	222	6.08788	5.43745	6.26037	4.80262	5.51382	277	0.150313	0.446403	1.6155	0.154182	0.329079	0.544036	0.312722	1.27982	0.180166	0.468588
	232	0.0655154	0.0571204	0.0508408	0.195762	0.168142	0.140273	0.247636	223	6.06234	8.8508	5.26072	6.43013	8.84879	4.80258	7.55786	76	4.4611	4.39027	3.29978	4.78988	4.40725	3.36938	4.29881	76	3.90454	9.07431	4.30225	3.90589	9.16949	4.92476	6.15764	223	2.96412	2.69164	3.14118	2.89905	3.14449	278	0.152686	0.421346	1.60334	0.159247	0.322125	0.543476	0.311953	1.1994	0.194117	0.520263
	233	0.0705576	0.0626846	0.0539688	0.261626	0.193115	0.188978	0.333541	224	3.88868	4.08815	3.43994	4.9039	4.09473	2.2838	4.38709	77	3.37596	3.94653	2.53613	3.1404	3.57449	2.26244	3.05897	77	2.41743	5.90721	2.24592	2.55769	5.91989	2.89122	3.95228	224	0.899406	0.512095	1.20512	1.21719	1.4859	279	0.158525	0.409824	1.51152	0.177726	0.313513	0.547325	0.342955	1.08013	0.20426	0.798354
	234	0.0756867	0.0671062	0.0566264	0.54736	0.343226	0.347827	0.624238	225	1.65338	2.26691	2.93296	2.30334	2.36947	1.43706	2.80647	78	0.858347	0.76072	0.821505	1.22131	1.19625	0.912737	1.2405	78	1.02202	1.25053	0.711294	1.34789	1.35721	1.33415	1.45848	225	0.0771991	0.150078	0.697299	0.8159	1.03138	280	5.4969	5.10093	4.03324	1.52184	0.866778	5.80448	5.7354	5.3974	5.33112	4.74861
	235	7.4937	0.827825	0.50257	6.81679	0.890254	0.801434	4.74839	226	1.15536	1.52039	1.89852	1.76758	1.67765	1.02686	2.21416	79	0.119642	0.137091	0.0962667	0.582036	0.753895	0.426589	0.76746	79	0.123715	0.454728	0.121377	0.783823	0.878991	0.714692	0.913554	226	0.077243	0.147179	0.652052	0.600892	0.787957	281	1.12599	1.80982	2.0501	0.837028	0.700937	2.07412	1.42951	2.54091	1.39894	1.32036
	236	1.35594	0.228938	0.227677	1.30219	0.457755	0.533253	2.11038	227	1.0456	1.45755	1.62901	1.53449	1.66772	0.878512	1.9846	80	0.115157	0.130187	0.0986532	0.416369	0.586588	0.384945	0.697335	80	0.122047	0.403611	0.11773	0.673924	0.780126	0.611939	0.810422	227	0.078286	0.146053	0.586069	0.48374	0.592236	282	0.243897	1.14101	1.67925	0.826497	0.44426	1.55174	0.607901	2.36085	0.212893	0.827554
	237	0.0858277	0.0730894	0.0629258	0.569014	0.494396	0.589179	1.94247	228	0.559239	1.03381	0.941937	1.11524	1.67106	0.718677	1.82948	81	0.11112	0.124687	0.0996132	0.333765	0.487075	0.354697	0.646467	81	0.117638	0.426686	0.115372	0.637229	0.698361	0.574322	0.769471	228	0.0792409	0.144598	0.542424	0.381666	0.474721	283	0.231193	1.07534	1.65414	0.790445	0.371168	1.5284	0.579873	2.32283	0.209556	0.932974
	238	1.41776	0.0745726	0.541323	1.06578	0.672144	0.98183	1.94392	229	0.298011	0.195063	0.236748	0.880804	1.39464	0.537945	1.63779	82	0.106532	0.120247	0.0964577	0.254099	0.382011	0.29988	0.601672	82	0.111082	0.436792	0.113419	0.570598	0.563822	0.481879	0.671496	229	0.0823491	0.147983	0.5173	0.340504	0.440922	284	1.33746	1.57813	2.21418	2.45459	1.16536	2.15494	0.970125	3.59519	0.329671	1.50828
	239	2.82733	3.89093	2.03341	3.12575	3.98656	2.12626	3.85346	230	0.303127	0.20255	0.243265	0.884208	1.11311	0.602559	1.49624	83	0.104307	0.119627	0.0972189	0.239056	0.346337	0.304484	0.601577	83	0.114579	0.442143	0.116525	0.577907	0.539615	0.492294	0.639583	230	0.0869859	0.154939	0.483315	0.317231	0.428318	285	2.79096	4.03122	4.99634	3.8211	4.42247	4.31819	3.19198	4.63698	0.902773	3.04814
	240	3.01937	5.88563	4.57212	2.86777	5.82387	4.83119	5.27235	231	0.322599	0.21727	0.25897	0.91487	1.05676	0.698568	1.30312	84	0.105534	0.123647	0.100312	0.261762	0.326631	0.309852	0.592438	84	0.121175	0.435529	0.12329	0.580488	0.58219	0.590068	0.63629	231	0.0929739	0.163883	0.475732	0.368206	0.478108	286	5.31009	6.37964	5.63275	6.21756	4.70855	6.18056	4.83581	5.90268	3.77532	5.82208
	241	2.66857	4.23659	2.85304	2.67724	4.05896	3.44412	4.37814	232	0.351801	0.23343	0.271456	0.914048	1.05031	0.763106	1.18838	85	0.108025	0.128276	0.10699	0.304875	0.351233	0.288303	0.591638	85	0.131679	0.443113	0.131893	0.574445	0.661377	0.671857	0.661634	232	0.0995448	0.175013	0.519449	0.484449	0.594641	287	4.02596	4.70864	5.55813	4.52805	5.65231	5.6798	4.53641	5.2299	2.91919	4.66349
	242	2.18463	0.909534	2.39314	1.95694	1.23853	2.72335	3.05606	233	0.387354	0.250067	0.28427	0.988226	1.11837	0.803271	1.19189	86	0.111659	0.134537	0.115077	0.425481	0.487346	0.366702	0.647179	86	0.141617	0.471228	0.141931	0.606924	0.714525	0.651995	0.663912	233	0.105372	0.184892	0.701383	0.81492	0.859498	288	3.83563	5.67605	5.72533	2.97472	4.60561	5.41583	4.43065	4.76778	1.139	4.10609
	243	1.14062	0.0645801	1.04146	0.950695	0.590269	1.07614	1.82378	234	0.419431	0.261861	0.288919	1.13823	1.11783	0.936651	1.39937	87	0.113948	0.139079	0.124161	0.964509	0.930661	0.807003	1.01893	87	0.155162	0.491487	0.151002	0.903564	0.901538	0.9216	0.92143	234	0.708166	4.94342	1.57894	5.08934	3.94842	289	1.97904	3.85607	4.29641	1.29699	2.32777	6.55649	3.6976	4.07976	0.592211	1.69684
	244	0.282785	0.0632023	0.262307	0.511787	0.453324	0.532114	1.15964	235	3.14309	2.9534	1.78601	3.28973	3.3965	2.19195	3.33052	88	5.30497	4.43568	3.99203	5.56157	4.63861	4.63269	4.85992	88	1.10547	2.35678	5.74046	1.46306	3.60228	5.36636	3.6205	235	0.331406	0.627	1.02674	1.23171	1.84693	290	0.523503	1.25733	2.02662	0.656088	0.900935	1.65301	1.06896	1.99772	0.267477	0.846542
	245	0.076352	0.480296	0.0565229	0.423996	0.553807	0.449476	1.03597	236	0.758673	0.605677	0.496563	1.49508	1.79327	1.81953	1.89683	89	0.882195	1.05592	0.785849	1.20714	1.20101	0.977016	1.30867	89	0.467654	1.95648	0.592528	1.24009	1.91585	1.85283	1.97748	236	0.115434	0.200106	0.962155	1.00117	1.72492	291	0.206963	0.679034	1.60703	0.396027	0.389584	0.998326	0.450911	1.5386	0.1863	0.653459
	246	0.0745727	0.160052	0.0554615	0.333052	0.291405	0.340244	0.793888	237	0.462375	0.268163	0.273034	1.26882	1.46356	1.59094	1.60305	90	0.119068	0.146991	0.145	0.721377	0.583612	0.619197	0.926822	90	0.200882	1.34725	0.168575	1.20826	2.15722	1.42921	1.87065	237	0.957718	0.610063	1.41463	1.2683	1.94062	292	0.189866	0.629252	1.54354	0.344238	0.424697	0.925441	0.402109	1.36395	0.187624	0.561836
	247	0.0709432	0.0639481	0.0539744	0.273158	0.20924	0.228864	0.550686	238	1.87354	1.12319	3.45658	2.00958	2.21081	4.59089	3.08112	91	0.120508	0.146511	0.152903	0.675966	0.608989	0.625034	0.903662	91	1.56477	2.34453	1.65246	1.64368	3.11784	2.18391	2.44298	238	3.69728	2.18032	4.58089	2.91219	4.15115	293	0.173446	0.495865	1.47591	0.301443	0.460207	0.933127	0.390932	1.31998	0.193175	0.505765
	248	0.0673584	0.0624288	0.0525739	0.238423	0.184623	0.183474	0.402499	239	3.85631	2.93744	4.27383	4.00882	3.71636	5.10121	4.36343	92	0.121174	0.145208	0.158139	0.695003	0.678063	0.72607	0.917547	92	4.35618	3.98024	2.55902	4.11982	4.40668	2.78615	3.99925	239	6.34017	4.09301	5.90056	5.10768	5.74924	294	0.159183	0.429329	1.44842	0.225873	0.40133	0.624431	0.349466	1.1639	0.196426	0.455061
	249	0.0630138	0.0594371	0.0506631	0.219769	0.18183	0.159603	0.328091	240	5.80284	4.70004	6.31386	5.60694	5.13076	7.4174	6.26251	93	0.122962	0.1461	0.163039	0.812822	0.732794	0.79683	0.952328	93	5.34276	6.15515	5.10498	5.42879	5.27372	5.25109	5.31318	240	5.36192	3.36656	5.11876	3.91193	4.81593	295	0.146821	0.400803	1.4832	0.201074	0.361164	0.559369	0.352057	1.06129	0.195951	0.46431
	250	0.0583561	0.0541807	0.0479304	0.197532	0.178413	0.170877	0.27632	241	5.27901	5.05286	5.98543	5.7328	5.18569	7.16787	6.10627	94	0.125803	0.1491	0.167951	0.945394	0.928135	1.05016	1.10492	94	6.27089	6.12791	6.63386	6.43195	5.69484	6.82239	6.30854	241	5.84815	1.70142	5.4989	2.17851	4.28778	296	0.140352	0.399206	1.46569	0.196679	0.344792	0.535818	0.370442	1.04216	0.190851	0.475576
	251	0.0545042	0.0495847	0.0456166	0.20665	0.177808	0.17442	0.251717	242	4.27155	3.42182	4.45919	5.03847	3.96323	4.80564	4.59187	95	0.915872	1.64109	1.52981	1.39625	1.53249	2.01084	1.68125	95	6.93001	5.78898	5.26806	6.58498	5.66083	5.03493	5.73569	242	1.40383	0.933505	1.40158	1.33697	1.62004	297	0.137939	0.403991	1.32048	0.185634	0.294232	0.476952	0.377124	0.977099	0.178641	0.508221
	252	0.0521905	0.0452629	0.0436505	0.242247	0.183389	0.176838	0.236278	243	1.24858	1.01409	2.93889	2.29204	2.12811	3.16083	2.73991	96	3.51057	3.59784	5.44055	3.55462	3.86549	5.45144	4.29583	96	3.12363	4.05776	3.10469	3.2569	3.46638	3.28891	3.28479	243	0.33735	0.186624	0.938279	0.703489	1.02937	298	0.137513	0.411743	1.24687	0.188954	0.255918	0.431553	0.402644	0.937051	0.167909	0.582635
	253	0.0518272	0.0433816	0.0428455	0.197592	0.154146	0.160496	0.211434	244	0.430944	0.429008	0.546679	2.01498	1.82098	1.83403	2.23192	97	6.94652	5.44465	7.78557	6.29326	4.88016	8.38205	6.64345	97	0.438688	1.08174	0.583048	1.36277	1.49216	1.29844	1.38779	244	0.100587	0.179564	0.828721	0.65498	0.880136	299	0.144734	0.434896	1.31708	0.216251	0.286195	0.411122	0.397504	1.07127	0.158771	0.628714
	254	0.0538079	0.0464158	0.0446119	0.121657	0.100795	0.0984896	0.117587	245	0.400446	0.23993	0.25449	1.58978	1.52203	1.46169	1.95307	98	6.74344	5.34611	6.98334	6.02047	6.32105	7.27942	6.81448	98	0.164199	0.967513	0.148092	1.12227	0.998179	0.938045	1.02962	245	0.100076	0.180715	0.700391	0.739316	0.825814	300	0.326774	0.409092	1.09818	0.168052	0.26611	0.374901	0.638335	0.841308	0.140913	1.01917
	255	0.0560146	0.050169	0.0470143	0.080029	0.0883962	0.092151	0.092947	246	0.413319	0.244918	0.269006	1.67203	1.25462	0.827511	1.6521	99	6.05745	6.40816	6.49216	5.82296	7.18732	6.92743	6.80045	99	0.158711	0.683176	0.147794	1.04052	0.801128	0.814857	0.959863	246	0.0969867	0.178355	0.559998	0.497505	0.635504	301	0.210149	0.422401	0.971614	0.138912	0.277934	0.37701	0.352088	0.79786	0.14738	0.621442
	256	0.0568013	0.0530222	0.0489289	0.0718458	0.0741606	0.0852217	0.086018	247	0.393696	0.240205	0.276772	1.21019	1.23023	0.601679	1.17887	100	3.54157	4.12787	3.78372	3.20519	4.2251	3.67303	3.73116	100	0.142878	0.348629	0.143343	0.68407	0.614556	0.563446	0.650513	247	0.0932476	0.173142	0.520649	0.359931	0.503041	302	0.201043	0.446871	0.967066	0.164587	0.291967	0.398349	0.298837	0.84018	0.15533	0.532119
	257	0.0599844	0.0588088	0.0528045	0.0825089	0.0778622	0.0923718	0.101187	248	0.3709	0.23593	0.284119	0.989763	1.26996	0.56618	1.0225	101	0.449178	0.606785	0.535577	1.18951	1.35022	1.44116	1.49274	101	0.125187	0.379415	0.137726	0.623156	0.721513	0.525528	0.629459	248	0.0890343	0.165911	0.538817	0.30257	0.448037	303	0.185723	0.497173	0.929068	0.240993	0.323251	0.431984	0.254779	0.87231	0.162576	0.55175
	258	0.0581625	0.056146	0.0513146	0.0882729	0.0740969	0.0857485	0.103696	249	0.341578	0.226803	0.28468	1.07908	1.32171	0.609709	1.1376	102	0.119963	0.142657	0.148935	0.942492	0.925566	0.998107	1.13345	102	0.110138	0.392369	0.130523	0.590539	0.754985	0.539965	0.635421	249	0.0837064	0.154272	0.543892	0.268571	0.428073	304	0.178108	0.557946	0.889429	0.313014	0.365974	0.481615	0.233383	0.901703	0.170641	0.613756
	259	0.0585014	0.055647	0.0506505	0.0958586	0.0848145	0.0876328	0.113748	250	0.306169	0.212769	0.275465	1.17014	1.3236	0.672829	1.38308	103	0.11541	0.136833	0.142742	0.829982	0.78237	0.793711	0.978424	103	0.0999958	0.405119	0.121037	0.544839	0.685297	0.507151	0.587955	250	0.0785027	0.144799	0.536255	0.264566	0.419488	305	0.218688	0.620925	0.805528	0.377666	0.404677	0.497175	0.360633	0.957661	0.176849	0.695875
	260	0.0573083	0.0532434	0.0490299	0.100687	0.0794357	0.0837531	0.109641	251	0.274806	0.197795	0.26526	1.26805	1.47648	0.713132	1.7723	104	0.112666	0.133799	0.138646	0.681629	0.698682	0.636552	0.834599	104	0.0925952	0.441792	0.112278	0.516879	0.620719	0.442207	0.544848	251	0.0740171	0.13669	0.579507	0.277042	0.468117	306	0.276396	0.686957	0.833118	0.434101	0.44499	0.532964	0.510653	1.04764	0.185369	0.843029
	261	0.0572603	0.051778	0.0480676	0.107814	0.0984255	0.0984088	0.134653	252	0.25657	0.183207	0.248982	1.22262	1.51544	0.678358	2.23492	105	0.112336	0.133592	0.135031	0.596418	0.600705	0.602524	0.764473	105	0.0904135	0.488879	0.104508	0.502667	0.521106	0.431332	0.530762	252	0.071457	0.124905	0.662635	0.284055	0.515494	307	1.35994	1.36014	1.31887	1.16065	1.69611	1.24585	1.84243	2.51291	0.944756	1.88655
	262	0.0573628	0.050204	0.046951	0.129943	0.158065	0.132966	0.196378	253	0.219593	0.171832	0.242843	2.71333	1.38484	0.612745	2.83178	106	0.113548	0.134832	0.130826	0.602434	0.564501	0.615955	0.759813	106	0.0879831	0.70655	0.0935506	0.521186	0.654318	1.08838	0.814522	253	0.0750811	0.129845	0.46389	0.281216	0.403995	308	3.44169	2.91889	3.30761	2.24581	4.94487	4.21654	3.65134	4.81919	2.30219	4.11278
	263	0.0567039	0.0471344	0.0449149	0.217387	0.25398	0.18657	0.287451	254	0.231059	0.187628	0.256023	1.76093	0.97509	0.663035	2.03523	107	0.114983	0.137976	0.125628	0.525977	0.541923	0.516062	0.709179	107	0.0975582	0.448009	0.0990433	0.359327	0.525499	1.12668	0.78984	254	0.0789737	0.132455	0.565386	0.405671	0.51601	309	5.93818	3.95052	4.09679	4.41732	4.40369	4.86678	4.23136	5.06214	4.01293	5.76022
	264	0.0570952	0.0456288	0.0435855	0.218024	0.149321	0.157188	0.25014	255	0.238648	0.202333	0.273478	1.43534	0.928207	0.857613	1.70786	108	0.114912	0.138719	0.117381	0.468869	0.477181	0.407314	0.648437	108	0.112416	0.4339	0.10426	0.341882	0.492189	0.690423	0.609703	255	0.426252	0.405649	0.67643	0.624572	0.672804	310	6.58893	6.49351	5.98619	8.42084	7.59658	5.93765	6.31346	7.54688	6.77246	6.78376
	265	0.0576592	0.0454849	0.0428984	0.236145	0.146127	0.157195	0.301676	256	0.501126	0.932411	0.993254	1.353	1.26224	0.989337	1.51262	109	0.114429	0.138316	0.107974	0.385284	0.411051	0.337113	0.621906	109	0.126491	0.396621	0.10871	0.347354	0.497702	0.541512	0.54908	256	2.50101	3.31894	1.97112	3.44777	2.7252	311	9.32445	6.6872	6.51771	8.08661	8.92499	7.9561	7.17579	9.82092	4.52827	9.09835
	266	0.0593051	0.0469633	0.0429647	0.246725	0.142172	0.167006	0.372158	257	0.873866	2.07415	3.1039	2.02298	2.52515	2.83638	2.70693	110	0.114096	0.136194	0.0989208	0.345599	0.373125	0.281525	0.614861	110	0.136668	0.345728	0.112844	0.354061	0.519361	0.518499	0.554418	257	1.85883	2.16448	1.47727	2.16638	1.8193	312	7.2798	6.42481	5.65493	6.16944	7.90773	7.64263	6.16079	8.47539	4.46467	7.28387
	267	0.0621999	0.0502476	0.0438723	0.255245	0.15527	0.214331	0.465425	258	0.762002	2.44181	1.53689	1.47405	3.0549	1.49857	2.52677	111	0.111785	0.130487	0.0906373	0.304278	0.349187	0.251229	0.588824	111	0.139859	0.283707	0.116003	0.343371	0.543787	0.528103	0.566733	258	0.705651	0.818748	1.02532	1.08167	1.11713	313	5.9883	6.47898	4.36537	3.42849	5.4599	4.54335	5.68401	5.43036	3.51959	5.46583
	268	0.0663233	0.0554925	0.0460411	0.293352	0.215359	0.281079	0.551781	259	0.932366	1.68752	1.00142	1.17022	2.60588	1.01186	2.35133	112	0.110251	0.126037	0.0836792	0.266145	0.339478	0.273528	0.579893	112	0.138563	0.261261	0.119673	0.355547	0.60408	0.64145	0.628919	259	0.296043	0.322374	0.854267	0.735007	0.91348	314	1.33925	1.33192	1.7356	0.962928	1.2103	1.49873	1.15332	1.66424	0.906886	1.52371
	269	0.0707378	0.0609005	0.0486987	0.314965	0.352297	0.372028	0.609306	260	0.39606	0.428688	0.469847	1.22172	1.12149	1.03787	1.73183	113	0.108677	0.121772	0.0811245	0.234918	0.288545	0.265101	0.594467	113	0.133047	0.239024	0.505842	0.383844	0.549033	0.766355	0.643206	260	0.0770904	0.120783	0.578621	0.4027	0.551474	315	0.345129	0.580903	1.05747	0.329695	0.368796	0.44433	0.542244	1.17054	0.169161	0.92677
	270	0.0747921	0.237111	0.051474	0.345464	0.396671	0.485733	0.677209	261	0.205285	0.18863	0.271088	0.91932	0.845165	0.783517	1.58148	114	0.102864	0.112502	0.0751852	0.192887	0.250663	0.284346	0.599188	114	0.126254	0.281917	0.835125	0.521251	0.68763	0.931954	0.786098	261	0.0761943	0.122577	0.539514	0.302031	0.494361	316	0.294642	0.582247	0.943841	0.313655	0.364943	0.375175	0.494272	1.131	0.161341	0.754107
	271	0.0792183	0.0879186	0.0535222	0.392894	0.269804	0.558401	0.86272	262	0.210106	0.182855	0.258152	1.15206	0.905857	0.723425	1.81071	115	0.103011	0.114203	0.0796129	0.179773	0.25757	0.266891	0.402029	115	0.113581	0.22851	0.86336	0.57393	0.649556	0.888514	0.764083	262	0.0746524	0.122917	0.531546	0.232336	0.485124	317	0.26144	0.590515	0.967246	0.29925	0.362057	0.348408	0.454999	1.1682	0.153178	0.71005
	272	0.0829335	0.0728393	0.0553419	0.447633	0.309166	0.556301	0.940022	263	0.222677	0.167486	0.24026	1.27387	0.813155	0.584593	1.77342	116	0.105702	0.117259	0.0834315	0.228412	0.275698	0.332998	0.412385	116	0.105551	0.217933	0.680392	0.601986	0.731662	1.01464	0.835188	263	0.0730077	0.119771	0.555492	0.219434	0.529878	318	0.217478	0.575383	1.00537	0.276883	0.345742	0.345857	0.414818	1.12024	0.147334	0.648345
	273	0.0863962	0.0755078	0.0567673	0.501136	0.46828	0.552914	1.02702	264	0.214064	0.151322	0.224523	0.949187	0.697539	0.525947	1.31566	117	0.111046	0.121244	0.0825726	0.434111	0.258162	0.390666	0.446126	117	0.103477	0.393349	0.361383	0.499162	0.759224	0.96144	0.795847	264	0.0713923	0.114991	0.520117	0.208506	0.562638	319	0.195273	0.565621	1.05609	0.255727	0.334996	0.32842	0.469366	1.07805	0.141855	0.618705
	274	0.367938	0.495462	0.284674	0.525684	0.579513	0.570736	1.1266	265	0.203467	0.138042	0.21499	0.891188	0.645402	0.565457	1.14566	118	0.120186	0.128376	0.0860081	0.451887	0.39214	0.728804	0.63386	118	0.113083	0.271229	0.104108	0.323038	0.537563	0.626252	0.584283	265	0.0711597	0.111028	0.447065	0.23548	0.604236	320	0.181594	0.567988	1.08542	0.245866	0.335222	0.303432	0.566854	1.03817	0.135986	0.593051
	275	0.167198	0.285299	0.0851635	0.656882	0.52668	0.548163	1.1744	266	0.196961	0.129326	0.212516	0.840296	0.639621	0.652558	1.16143	119	0.117742	0.125009	0.0820711	0.726982	0.321472	0.695754	0.88089	119	0.122153	0.240693	0.101903	0.242857	0.45179	0.504397	0.507023	266	0.148507	0.375475	0.454476	0.306807	0.708247	321	0.143534	0.573413	1.36483	0.275622	0.336851	0.343953	0.819084	1.32513	0.130112	0.460444
	276	0.0992008	0.0882851	0.062077	0.75362	0.468355	0.57733	1.21447	267	0.19503	0.12383	0.216028	0.782042	0.664456	0.77486	1.25096	120	0.11538	0.12092	0.0798637	0.773166	0.284379	0.707705	0.712558	120	0.125985	0.267769	0.0997124	0.231443	0.418636	0.428892	0.487228	267	0.082142	0.254978	0.502199	0.33004	0.788328	322	0.163745	0.571593	0.82612	0.225601	0.335512	0.364731	0.330294	0.840046	0.122979	0.396305
	277	0.104265	0.0949339	0.0654619	0.634704	0.377165	0.607945	1.37362	268	0.194723	0.124176	0.231188	0.768706	0.662663	0.821751	1.31135	121	0.109878	0.116503	0.079213	0.281396	0.327654	1.26722	0.762129	121	0.125323	0.328373	0.0976499	0.23493	0.442948	0.423601	0.508266	268	0.0788391	0.115719	0.559462	0.254132	0.830579	323	0.193427	0.527185	0.721288	0.215677	0.307615	0.405218	0.303662	0.780859	0.117397	0.345
	278	0.108402	0.100639	0.0688551	0.676002	0.397133	0.629781	1.31639	269	0.20247	0.124496	0.241983	0.762725	0.706941	0.763088	1.35179	122	0.103868	0.112086	0.079752	0.244643	0.22164	0.439535	0.460409	122	0.119976	0.390423	0.0957606	0.265095	0.468932	0.475597	0.556562	269	0.0817604	0.121136	0.615413	0.313014	0.907095	324	0.198348	0.513857	0.731837	0.229489	0.305774	0.457633	0.312737	0.750567	0.112667	0.337658
	279	0.112207	0.105419	0.0718115	0.700676	0.423638	0.652333	1.34928	270	0.215635	0.12489	0.25046	0.871049	0.923967	0.78959	1.6193	123	0.0992138	0.108479	0.0802423	0.218925	0.265694	0.332408	0.415956	123	0.112707	0.443354	0.0937583	0.315994	0.520637	0.457295	0.588908	270	0.0841224	0.127992	0.642367	0.354088	1.24351	325	0.162567	0.456043	0.766944	0.240329	0.281571	0.487374	0.36807	0.681183	0.109885	0.323666
	280	0.113981	0.572816	0.344363	0.708606	0.613518	0.705265	1.63217	271	0.227983	0.119222	0.249017	0.954925	0.789618	1.06687	1.69916	124	0.0966333	0.105319	0.0787578	0.216283	0.26177	0.276964	0.388629	124	0.0999328	0.553461	0.091191	0.305947	0.55086	0.349513	0.608057	271	0.0869576	0.133722	0.707201	0.443367	1.42048	326	0.141486	0.415619	0.815161	0.279788	0.273096	0.523569	0.423212	0.663395	0.106716	0.302021
	281	0.11499	1.24968	1.10661	0.817739	0.840392	1.00462	1.9432	272	0.23956	0.113113	0.244374	0.906773	0.787897	1.12985	1.50667	125	0.0955595	0.102328	0.075183	0.200236	0.251179	0.25446	0.418938	125	0.0907056	0.656307	0.08756	0.290466	0.568597	0.273811	0.603728	272	0.0899812	0.137459	0.807367	0.609523	1.58474	327	0.154544	0.49512	0.992023	0.265019	0.481583	0.770808	0.742623	0.811559	0.276642	0.279246
	282	0.489474	1.89059	1.91683	1.01506	1.11051	1.39916	2.29137	273	0.24856	0.10782	0.236004	1.03292	0.847249	1.22991	1.73383	126	0.0961845	0.100636	0.0706949	0.188743	0.228858	0.246972	0.441179	126	0.0865132	0.689904	0.083268	0.285165	0.570127	0.245985	0.610462	273	0.358217	0.523208	0.880701	0.738486	1.71071	328	0.300625	0.686124	1.41396	0.263976	0.445069	1.12559	0.739889	0.817414	0.118771	0.301988
									274	0.882373	0.478655	5.36759	1.13996	0.783274	6.1402	4.62669	127	0.0972507	0.0997501	0.0671523	0.183436	0.205776	0.250764	0.44185	127	0.0879642	0.668401	0.0803935	0.287446	0.595052	0.228108	0.64135	274	0.124205	0.189628	0.756818	0.623938	1.63638	329	0.218628	0.515918	1.1369	0.195785	0.412227	0.823968	0.62634	0.646692	0.103657	0.31511
									275	0.773552	0.224514	0.720618	1.07048	0.794857	1.95084	2.35738	128	0.0982057	0.0992499	0.0655242	0.186568	0.195985	0.25833	0.44064	128	0.0920334	0.630411	0.0793353	0.305317	0.664543	0.208331	0.699054	275	0.0988916	0.147787	0.732025	0.634556	1.64809	330	0.226562	0.409541	1.13206	0.170509	0.453078	0.875902	0.610595	0.70682	0.104129	0.301995
									276	0.296253	0.100547	0.228684	0.855023	0.816377	1.60291	2.76291	129	0.0994346	0.100173	0.0676113	0.20774	0.201339	0.288936	0.486933	129	0.10058	0.609519	0.0811801	0.354283	0.711497	0.215086	0.771109	276	0.10337	0.155171	0.681959	0.591767	1.58726	331	0.201445	0.947899	1.03939	0.207849	0.839775	1.25081	1.05747	1.33721	0.104755	0.351749
									277	0.314781	0.104695	0.241013	0.706937	0.800558	1.69161	3.05253	130	0.0983309	0.0998177	0.0714095	0.238343	0.234877	0.348189	0.529601	130	0.106586	0.60914	0.0849292	0.361883	0.682974	0.243789	0.757498	277	0.107481	0.163111	0.625874	0.508693	1.53056	332	0.213572	2.10771	1.24662	0.300579	1.08143	1.22971	0.910557	1.43455	0.105529	0.479075
									278	0.331309	0.111322	0.2618	0.654118	0.851362	1.25055	2.88869	131	0.0962905	0.0993808	0.0757568	0.287509	0.285747	0.423473	0.595723	131	0.111624	0.632884	0.0894202	0.379639	0.715269	0.306662	0.796204	278	0.111233	0.170823	0.613883	0.499302	1.56451	333	0.249824	0.520555	1.51476	0.346846	0.610478	1.4745	1.01664	1.15799	0.106362	0.766417
									279	0.349343	0.118031	0.276949	0.773481	1.02297	1.99618	3.44273	132	0.0926977	0.0983543	0.078033	0.334791	0.309149	0.436237	0.608837	132	0.110684	0.809835	0.0940008	0.410319	0.958838	0.369987	1.00844	279	0.114278	0.177061	0.623917	0.588955	1.70846	334	0.249049	0.261711	1.46063	0.270243	0.361415	1.37767	0.979219	0.974446	0.109825	0.709624
									280	0.759939	1.12251	0.58887	1.04619	1.04105	1.62722	4.05296	133	0.0902412	0.0969206	0.0794837	0.390771	0.410188	0.493738	0.665814	133	0.108835	0.887627	0.0980564	0.46816	1.06124	0.44326	1.05325	280	0.117436	0.182807	0.61456	0.728085	1.80947	335	0.254839	0.28358	1.41296	0.251467	0.35813	1.27785	0.929545	0.873866	0.113305	0.623076
									281	0.963235	0.409226	0.326501	1.10181	1.03444	0.927964	4.18397	134	0.0887057	0.0947489	0.0791159	0.586173	0.577959	0.672335	0.824328	134	0.104421	1.03381	0.101684	0.525957	1.1576	0.594733	1.1036	281	0.120975	0.187047	0.68655	0.864185	1.94142	336	0.280695	0.300897	1.44165	0.263619	0.370531	1.29626	0.930473	0.85029	0.117948	0.548673
									282	0.395321	0.126918	0.310988	1.18222	1.19669	0.992147	4.24434	135	1.37344	1.03346	0.482967	0.971949	0.794033	0.866059	1.10975	135	0.784786	1.36955	0.963634	0.614076	1.22508	0.877351	1.20098	282	0.125044	0.190538	0.93755	1.461	2.27964	337	0.31698	0.309384	1.48916	0.290688	0.386988	1.37831	1.00591	0.907446	0.123424	0.624867
									283	0.405463	0.126132	0.305897	1.39826	1.26314	1.13929	4.45003	136	0.897889	0.453462	0.335112	0.846792	0.526918	0.996624	1.11359	136	0.380602	0.916228	0.583099	0.626319	1.17303	0.92168	1.2033	283	0.12867	5.35269	1.2901	5.48876	4.82018	338	0.35305	0.309324	1.6297	0.324867	0.408359	1.49956	1.14294	1.01834	0.130791	0.735758
									284	0.41685	0.126428	0.294378	1.44077	1.2128	1.32899	4.66536	137	0.0931659	0.0971307	0.0818073	0.505999	0.453813	0.838727	0.96126	137	0.105016	0.76808	0.111719	0.594346	1.04937	0.939814	1.19608	284	7.58132	8.85125	7.21444	8.09502	7.95263	339	0.381072	0.304015	1.8841	0.353177	0.431001	1.60177	1.26637	1.10827	0.139622	0.830831
									285	4.55968	1.42627	5.72462	4.44369	2.39091	6.49956	6.28517	138	0.0948977	0.101295	0.0868324	0.48389	0.450179	1.02527	1.0233	138	0.109064	0.703817	0.116243	0.547378	0.946061	0.940596	1.19	285	7.56382	5.57038	7.20137	5.11875	6.69177
									286	8.26507	5.67187	5.58737	8.31901	5.78942	6.66439	8.79176	139	0.0963071	0.107092	0.0923234	0.521844	0.440503	1.92168	1.70914	139	0.117924	0.634165	0.121702	0.490746	0.873873	0.945348	1.74788	286	6.2023	1.24153	5.67742	2.00553	5.49419
									287	5.98425	5.07313	5.79625	6.03147	5.52	6.04513	8.32255	140	0.0973478	0.112211	0.0978526	0.535344	0.528279	1.38985	1.39937	140	0.126793	0.627503	0.128109	0.595138	0.887033	1.52521	1.63484	287	1.31957	0.196229	2.08924	1.5128	2.48801
									288	1.69316	0.833616	0.981267	2.2479	2.16132	2.26672	5.86484	141	0.386295	0.782973	0.929979	0.570492	0.751721	1.18661	1.56821	141	0.74062	0.842015	0.547596	0.89001	0.978451	1.19692	1.51415	288	0.13746	0.203332	1.24903	1.45369	2.12964
									289	1.00456	0.144475	0.296692	1.51309	1.76885	1.52519	5.59917	142	0.15118	0.750033	0.532328	0.509173	0.918154	0.906099	1.4972	142	0.171361	0.797556	0.175314	0.665936	0.895545	0.803982	1.25468	289	0.141718	0.212576	0.909863	1.31286	2.03968
									290	0.881063	0.152531	0.303882	1.27527	1.59753	1.2648	5.31671	143	0.0983123	0.118686	0.106716	0.58441	0.850442	0.968874	1.5696	143	0.133598	0.694811	0.14936	0.657055	0.92512	0.709391	1.23307	290	0.146349	0.222198	0.855776	1.14471	2.05602
									291	0.883316	0.159756	0.316625	1.22754	1.52519	1.28055	5.18598	144	0.0996577	0.118638	0.106459	0.870681	1.13601	1.13799	1.74862	144	0.131534	0.80566	0.154181	0.751288	1.10139	0.760804	1.35931	291	0.150987	0.231627	0.867875	1.15296	2.13493
									292	0.928298	0.166627	0.332971	1.32363	1.66582	1.3705	5.23997	145	0.101244	0.12024	0.107054	1.47808	1.81254	1.65905	2.21825	145	0.130527	0.878847	0.156568	1.11662	1.80514	0.927024	1.71662	292	0.154991	0.23914	0.887766	1.55426	2.30427
									293	0.891501	0.170645	0.352074	1.36563	1.81749	1.3602	4.84926	146	1.20661	2.48571	4.21426	2.68146	2.82249	4.41871	3.55677	146	3.05173	4.14662	3.8601	2.95178	4.47289	4.22183	4.11419
									294	0.948754	0.17585	0.36841	1.5498	1.9328	1.37022	4.48967	147	3.99125	4.42829	4.86499	4.39484	4.13731	4.92548	4.63172	147	6.45302	7.10512	5.87551	6.05443	7.03328	5.59633	6.69267
																	148	6.0012	5.53839	7.21288	6.00579	6.33075	7.55396	7.23572	148	6.96511	7.11814	5.89997	6.77465	6.53722	4.70952	6.50654
																	149	0.626591	0.586649	0.758397	2.35742	1.72389	1.72093	3.06887	149	1.13463	1.10059	1.11973	1.71172	1.89415	1.44773	2.53067
																	150	0.109698	0.133921	0.118718	1.87824	1.37655	1.16353	2.69554	150	0.145153	0.573615	0.162864	1.04596	1.28542	1.00379	1.7849
																	151	0.110037	0.140244	0.122904	1.44198	0.976717	0.918791	2.33734	151	0.142947	0.587324	0.165836	0.859092	1.1175	0.769319	1.44248
																	152	0.110971	0.14711	0.127724	1.18103	0.831523	0.784791	2.16356	152	0.141736	0.5975	0.170927	0.721839	1.03817	0.63734	1.30459
																	153	0.112515	0.154193	0.132674	1.1299	0.840185	0.748331	2.13262	153	0.143024	0.613409	0.177715	0.636554	1.07549	0.611429	1.25839
																	154	0.114632	0.15896	0.135447	1.23396	0.913406	0.783012	2.05359	154	0.145923	0.595894	0.18515	0.653646	1.08389	0.657065	1.19894
																	155	0.117544	0.16264	0.137493	1.59734	1.03406	0.922786	2.09638	155	0.149092	0.60679	0.192547	0.805022	1.12605	0.755849	1.23056
[truncated: 58 more columns]
